# Supplementary material for: Single‐Cell Characterization of Terminal States and State‐Specific Transcriptional Regulatory Networks in Hepatocellular Carcinoma
Source: J Cell Mol Med. 2026 May 25;30(10):e71214. doi: 10.1111/jcmm.71214 (PMC13240022; doi:10.1111/jcmm.71214)
Supplement: Supplementary file 1 — Table S1: Cluster assignment of regulons in hepatocytes and HCC cells. Table S2: Edge list of fate‐specific transcriptional regulatory networks in HCC cells. Table S3: Node information for the fate‐specific transcriptional regulatory networks, including transcription factor identity, topological metrics, module assignment and core status. [file JCMM-30-e71214-s001.xlsx]

## Sheet:  Supplementary Table S1
Supplementary Table S1: Cluster assignment of regulons in hepatocytes and HCC cells.
Regulon_1	Cluster_1	Regulon_2	Cluster_2	Regulon_3	Cluster_3
ATF6 (201g)	1	MYLK (17g)	3	GABPA_extended (274g)	4
CEBPG (74g)	1	TBX2_extended (15g)	3	SP4 (186g)	4
CERS2 (12g)	1	LYL1_extended (15g)	3	BPTF (65g)	4
CUX2 (33g)	1	SOX7 (21g)	3	ZMIZ1 (465g)	4
NFIA (21g)	1	BCL6B (55g)	3	KDM5A (152g)	4
TBX15_extended (321g)	1	H1FX (15g)	3	KLF16_extended (306g)	4
POLE4 (176g)	1	FOXC1_extended (31g)	3	KLF13_extended (425g)	4
SNAI2_extended (15g)	1	NUAK1 (14g)	3	ZBTB17_extended (125g)	4
HSF1 (52g)	1	ZEB1 (27g)	3	SIN3A_extended (130g)	4
SP5_extended (203g)	1	ZNF362_extended (64g)	3	SF1 (36g)	4
ESR1_extended (14g)	1	MEF2C (80g)	3	TAF1 (74g)	4
NR3C1 (28g)	1	HEY1 (39g)	3	ETV5_extended (273g)	4
MAFB (21g)	1	TEAD4 (20g)	3	SP2 (196g)	4
STAT1 (155g)	1	RFX1_extended (13g)	3	FOXP1 (24g)	4
IRF7 (119g)	1	ZNF250_extended (12g)	3	ARNT (269g)	4
SREBF1_extended (357g)	1	FOXJ2_extended (12g)	3	RBBP5 (390g)	4
STAT2 (302g)	1	FOXO1 (10g)	3	SP3_extended (895g)	4
ESRRA (52g)	1	NR1H3 (16g)	3	RELA (39g)	4
NFE2L1_extended (72g)	1	ZNF358 (26g)	3	FOXN2_extended (64g)	4
ETS2 (402g)	1	KLF3 (34g)	3	HNF4G_extended (168g)	4
RORC (11g)	1	NR1D1 (14g)	3	ZFX_extended (303g)	4
AR_extended (68g)	1	RBPJ (10g)	3	BACH1 (99g)	4
HLF (84g)	1	STAT6 (17g)	3	ZNF189_extended (208g)	4
PPARGC1A (128g)	1	BATF (13g)	3	CUX1 (255g)	4
NR1I3 (174g)	1	TGIF2 (11g)	3	IRF1 (253g)	5
NR1I2 (234g)	1	BATF3_extended (19g)	3	IKZF1 (82g)	5
CEBPA (226g)	1	MEF2A (18g)	3	RUNX3 (86g)	5
HNF4A (749g)	1	RFX5 (23g)	3	MEF2D_extended (80g)	5
NR1H4 (453g)	1	TEF (14g)	3	PHF8 (36g)	5
CEBPD (294g)	1	PITX1 (16g)	3	RELB (119g)	5
RXRA (235g)	1	FOXK1 (13g)	3	NFKB1 (319g)	5
NR2F6 (224g)	1	FOXP4 (18g)	3	REL (139g)	5
KLF15_extended (1552g)	1	ETV2 (21g)	3	ELF1 (307g)	5
PPARA (187g)	1	RARA (12g)	3	FOSL2 (48g)	5
FOXN3_extended (30g)	1	MTA3_extended (11g)	3	NFATC1 (319g)	5
ATF5_extended (409g)	1	HIRIP3 (16g)	3	FLI1 (755g)	5
MLXIPL (534g)	1	GMEB1_extended (16g)	3	ETS1 (769g)	5
XBP1 (462g)	1	SETDB1_extended (13g)	3	CREM (168g)	5
CEBPB (383g)	1	HINFP (11g)	3	IRF8 (102g)	5
TBX3_extended (21g)	1	GTF2B_extended (14g)	3	KLF2 (252g)	5
NFIC_extended (181g)	2	IRF5_extended (34g)	3	PRDM1_extended (806g)	5
CD59_extended (76g)	2	PSMD12_extended (33g)	3	SPI1 (665g)	5
ONECUT2_extended (64g)	2	BRCA1 (17g)	3	STAT3 (104g)	5
NFKB2 (45g)	2	XRCC4_extended (14g)	3	SPIB (88g)	5
MAFK (23g)	2	ZBTB14 (10g)	3	KLF4 (741g)	5
JUND (105g)	2	TPPP (12g)	3	SOX17 (96g)	5
TGIF1 (41g)	2	ZNF44 (18g)	3	ERG (542g)	5
KLF6_extended (233g)	2	RCOR1_extended (20g)	3	PML_extended (632g)	5
FOS (47g)	2	EGR3 (19g)	3	ELF2 (258g)	5
FOSB (191g)	2	ZNF84_extended (11g)	3	ZNF384 (20g)	5
KLF10_extended (29g)	2	FOXJ3_extended (16g)	3	GATA2 (177g)	5
MAFF (28g)	2	ZNF419 (13g)	3	TRPS1_extended (39g)	5
DDIT3 (17g)	2	ZBTB18 (13g)	3	POU2AF1 (13g)	5
JUNB (110g)	2	MAFG_extended (30g)	3	TCF3 (27g)	5
JUN (121g)	2	SP1 (14g)	3	TCF7 (17g)	5
SOX9_extended (84g)	2	POU2F1 (11g)	3	ETV3_extended (72g)	5
SOX4 (42g)	2	SMAD3 (17g)	3	BCL11A (40g)	5
BCL3 (77g)	2	PRKAA1_extended (17g)	3	ZNF573 (29g)	5
EGR1 (841g)	2	KLF11_extended (16g)	3	ELF4 (34g)	5
ATF4 (79g)	2	GTF3C2_extended (12g)	3	IRF4 (36g)	5
HES1_extended (19g)	2	SMAD5 (15g)	3	GATA3_extended (26g)	5
KLF7 (641g)	2	GLIS2_extended (13g)	3	RUNX1 (51g)	5
ATF3 (2965g)	2	SMAD1_extended (18g)	3	MXD1_extended (25g)	5
FOSL1 (87g)	2	FOXK2_extended (38g)	3	ATF2_extended (20g)	5
NFIL3 (10g)	2	NFYA_extended (29g)	3	NFE2L2 (14g)	5
PBX1 (13g)	2	ATF7 (21g)	3	MAF (23g)	5
GATA6_extended (45g)	2	MAX (16g)	3	FOXO4 (40g)	5
KLF5 (20g)	2	BRF1 (21g)	3	NFATC2_extended (11g)	5
TEAD1 (37g)	2	EP300 (10g)	3	REST (12g)	5
HIVEP2 (34g)	2	NR2C1 (10g)	3	ZBTB7B_extended (32g)	5
RFX2 (14g)	2	EBF1 (12g)	3	NR2C2_extended (28g)	5
PPARD_extended (38g)	2	NFATC4 (17g)	3	TEAD2 (44g)	6
RARG_extended (30g)	2	HOXB7 (10g)	3	BCLAF1 (3873g)	6
NR2F2_extended (29g)	2	RARB_extended (16g)	3	YY1 (1390g)	6
GLIS3 (23g)	2	SOX6_extended (14g)	3	RAD21_extended (3805g)	6
IRF6_extended (158g)	3	ELK4_extended (861g)	4	HDAC2_extended (3794g)	6
HTATIP2 (60g)	3	E2F3 (371g)	4	NELFE_extended (1285g)	6
MLX (162g)	3	UBTF_extended (1428g)	4	ENO1_extended (17g)	6
IRF3 (61g)	3	HNF1B (247g)	4	HOXB4_extended (27g)	6
CEBPZ_extended (35g)	3	USF2 (439g)	4	HOXA5 (21g)	6
POLE3 (113g)	3	WRNIP1_extended (849g)	4	MAGEF1 (26g)	6
EZH2_extended (713g)	3	MXI1_extended (885g)	4	HOXA7 (39g)	6
E2F1 (377g)	3	KLF9 (36g)	4	HOXC9_extended (38g)	6
MYBL2_extended (217g)	3	ZNF263_extended (124g)	4	HMGA1 (16g)	6
TFF3 (71g)	3	ZNF274_extended (648g)	4	SMARCB1_extended (15g)	6
ETV4_extended (65g)	3	BHLHE40_extended (1556g)	4	TP53_extended (198g)	6
PLAG1_extended (69g)	3	ATF6B_extended (116g)	4	TFDP1 (1059g)	6
SALL4_extended (18g)	3	ETV6_extended (351g)	4	SMARCA4_extended (2758g)	6
HOXA10 (60g)	3	CREB1_extended (529g)	4	E2F4 (613g)	6
ETV7_extended (66g)	3	ZC3H11A_extended (309g)	4	ARID3A_extended (16g)	6
NFYC (121g)	3	MAZ_extended (2219g)	4	HOXD1 (35g)	6
ELK3 (237g)	3	VEZF1_extended (642g)	4	PGAM2 (273g)	6
SP110 (18g)	3	E2F6 (140g)	4	HOXC10_extended (405g)	6
TBL1XR1 (13g)	3	TAF7 (231g)	4	ZNF467_extended (827g)	6
CLOCK (15g)	3	GTF2F1_extended (334g)	4	NFE2L3_extended (81g)	6
TCF12 (25g)	3	ELF3 (639g)	4	CREB5 (98g)	6
TRIM28_extended (43g)	3	DBP (218g)	4	EGR2 (258g)	6
NR2F1_extended (45g)	3	IRF9 (178g)	4	SUZ12_extended (585g)	6
ALX1_extended (14g)	3	POLR3G (80g)	4	YBX1 (54g)	6
TCF4 (24g)	3	ELK1 (118g)	4	PLAGL1 (18g)	6
HOXB2 (14g)	3	IRF2 (134g)	4	MSX1 (23g)	6
LUZP1 (69g)	3	ZNF143 (219g)	4	PATZ1 (41g)	6
MYC (13g)	3	CTCF_extended (192g)	4	EGR4 (75g)	6
FOXA3_extended (18g)	3	BRF2_extended (147g)	4	ZNF768 (28g)	6
FOXA1 (44g)	3	THAP1 (204g)	4	POLR2A (37g)	6
FOXP2 (17g)	3	SMARCC2 (180g)	4	SRF (129g)	6
ZBTB7A (14g)	3	HMBOX1 (515g)	4	NFYB_extended (17g)	6
MEIS2 (31g)	3	THAP11_extended (137g)	4
LHX9_extended (52g)	3	ZNF76 (156g)	4
ESRRG_extended (50g)	3	SREBF2 (196g)	4
PKNOX1 (11g)	3	GABPB1 (775g)	4
OSR2 (11g)	3	SUPT20H (75g)	4
MBD4_extended (12g)	3	SIX5 (116g)	4
ATF1 (25g)	3	HCFC1 (37g)	4
CREB3_extended (17g)	3	RXRB_extended (114g)	4
HIVEP3 (15g)	3	ZBTB33 (159g)	4
CREB3L1 (12g)	3	PBX3_extended (493g)	4
HIC1_extended (21g)	3	KLF12_extended (141g)	4

## Sheet:  Supplementary Table S2
Supplementary Table S2: Edge list of fate-specific transcriptional regulatory networks in HCC cells.
source_1	target_1	source_2	target_2	source_3	target_3	source_4	target_4
CREB3	PAGE1	CEBPD	CYB5A	JUN	HSPA1B	EGR2	PHLDA2
IRF3	AGR2	CEBPD	CYP2E1	JUN	HSPB1	EGR2	PLA2G7
IRF3	AKR1C3	CEBPD	DPYS	JUN	HSPH1	EGR2	PLAGL1
IRF3	ARL4A	CEBPD	FXYD1	JUN	IER5	EGR2	PLEKHB1
IRF3	CFI	CEBPD	GOT1	JUN	KIF5B	EGR2	PM20D2
IRF3	COX7B2	CEBPD	HP	JUN	MARCKSL1	EGR2	PRR5
IRF3	PAGE2B	CEBPD	HPD	JUN	MESDC1	EGR2	PRSS23
IRF3	SGCE	CEBPD	MAT1A	JUN	MTCH1	EGR2	PTPRS
IRF3	SPINK1	CEBPD	MT2A	JUN	PERP	EGR2	RCN2
IRF3	STEAP1	CEBPD	PCK1	JUN	SERPINH1	EGR2	RGS19
IRF3	TSPAN8	CEBPD	PEBP1	JUN	SMARCB1	EGR2	TGFB1
MBD4	PRSS3	CEBPD	RBP4	JUN	SRSF2	EGR2	TRIM71
OSR2	ITM2A	CEBPD	SULT2A1	JUN	UBE2S	EGR2	TTYH1
FOXA1	UGT2B11	CEBPD	TTC36	HOXA5	ARC	EGR2	TUBB2B
SREBF1	NEAT1	TBX15	ALDOB	HOXA5	CERCAM	EGR2	UBP1
CD59	CD59	TBX15	ATF5	HOXA5	CKB	EGR2	XPO5
CD59	ELF3	TBX15	NNMT	HOXA5	DLK2	EGR2	ZNF467
CD59	VCAM1	TBX15	UGP2	HOXA5	DMKN	ZNF467	AEBP1
IRF6	C6	ATF5	ATF5	HOXA5	DNAJA4	ZNF467	BCAM
IRF6	TM4SF4	ATF5	BLVRB	HOXA5	FAM105A	ZNF467	BEX1
IRF6	VCAM1	ATF5	RBP4	HOXA5	FBLN1	ZNF467	BEX4
NFIC	AKAP9	IRF7	CCL4	HOXA5	FOXJ1	ZNF467	C17orf96
NFIC	CD59	IRF7	GLRX	HOXA5	GAL3ST1	ZNF467	C19orf81
NFIC	CLDN1	IRF7	MAT1A	HOXA5	GNG4	ZNF467	CD9
NFIC	CLU	IRF7	SRGN	HOXA5	GP2	ZNF467	CDCA4
NFIC	LGALS3	PPARA	ACAA1	HOXA5	H2AFY2	ZNF467	CERCAM
NFIC	TM4SF1	PPARA	ADH1A	HOXA5	HACD1	ZNF467	CHST13
NFIC	TSPAN8	PPARA	ADH1B	HOXA5	HMGA2	ZNF467	CHTF8
KLF15	ACAA1	PPARA	ADH4	HOXA5	HOXA5	ZNF467	CKB
KLF15	AKR7A3	PPARA	AHSG	HOXA5	HOXA7	ZNF467	CKMT1B
KLF15	ALDH2	PPARA	ALDH2	HOXA5	HOXC9	ZNF467	CLASP2
KLF15	APOC1	PPARA	ALDOB	HOXA5	KRT17	ZNF467	CLDN6
KLF15	ARG1	PPARA	APOA2	HOXA5	MEG3	ZNF467	CLEC11A
KLF15	ASS1	PPARA	APOC2	HOXA5	PHLDA2	ZNF467	COL11A2
KLF15	ATF5	PPARA	APOC3	HOXA5	PLTP	ZNF467	COL2A1
KLF15	BHMT	PPARA	ASPDH	HOXA5	PODXL2	ZNF467	CPXM1
KLF15	CHCHD10	PPARA	ASS1	HOXA5	PRAME	ZNF467	CRABP1
KLF15	CLYBL	PPARA	ATF5	HOXA5	PRR5	ZNF467	CRABP2
KLF15	CPS1	PPARA	AZGP1	HOXA5	PTPRS	ZNF467	CREB5
KLF15	CYB5A	PPARA	BHMT	HOXA5	SMARCD3	ZNF467	CTBP2
KLF15	DCXR	PPARA	BLVRB	HOXA5	TNFRSF25	ZNF467	DLK2
KLF15	ECHS1	PPARA	CDO1	HOXA5	TRIM71	ZNF467	DMKN
KLF15	FAH	PPARA	CFHR3	HOXA5	UBP1	ZNF467	DNAJA4
KLF15	FXYD1	PPARA	CHCHD10	ZNF768	KRT17	ZNF467	DUSP15
KLF15	HPD	PPARA	CPS1	ZNF768	PRR5	ZNF467	DYNC1LI1
KLF15	PCK1	PPARA	CYB5A	HOXA7	ARC	ZNF467	E2F4
KLF15	QDPR	PPARA	DPYS	HOXA7	C9orf40	ZNF467	EGFL7
KLF15	SCP2	PPARA	ECHS1	HOXA7	CKB	ZNF467	FAM105A
KLF15	SDHB	PPARA	FABP1	HOXA7	CKMT1B	ZNF467	FBLN1
KLF15	SOD1	PPARA	FAH	HOXA7	CLASP2	ZNF467	FKBP10
KLF15	SORD	PPARA	FXYD1	HOXA7	COL11A2	ZNF467	FOXJ1
NR1I3	ACAA1	PPARA	GAMT	HOXA7	COL2A1	ZNF467	FRMD4A
NR1I3	ADH1A	PPARA	GATM	HOXA7	CRABP2	ZNF467	FSCN1
NR1I3	ADH1B	PPARA	GLYAT	HOXA7	CREB5	ZNF467	GAL
NR1I3	ADH1C	PPARA	GOT1	HOXA7	DBH	ZNF467	GAL3ST1
NR1I3	ADH4	PPARA	GRHPR	HOXA7	FBLN1	ZNF467	GLB1
NR1I3	ADI1	PPARA	GSTA1	HOXA7	FOXJ1	ZNF467	GNG4
NR1I3	AGXT	PPARA	HAO1	HOXA7	GAL	ZNF467	GNL1
NR1I3	AHSG	PPARA	HGD	HOXA7	GAL3ST1	ZNF467	H2AFY2
NR1I3	ALDH2	PPARA	HP	HOXA7	GNG4	ZNF467	HACD1
NR1I3	ALDOB	PPARA	HPD	HOXA7	H2AFY2	ZNF467	HES4
NR1I3	ANGPTL3	PPARA	IGFBP1	HOXA7	HMGA2	ZNF467	HMGA2
NR1I3	APCS	PPARA	LINC01485	HOXA7	HOXA5	ZNF467	HOMER3
NR1I3	APOA2	PPARA	MASP2	HOXA7	HOXA7	ZNF467	HOXA5
NR1I3	APOC1	PPARA	MT1E	HOXA7	HOXC9	ZNF467	HOXA7
NR1I3	APOC2	PPARA	MT1G	HOXA7	KRT17	ZNF467	HOXC9
NR1I3	APOC3	PPARA	MT1X	HOXA7	LEFTY1	ZNF467	KREMEN2
NR1I3	ARG1	PPARA	OTC	HOXA7	MEG3	ZNF467	KRT17
NR1I3	ASPDH	PPARA	PCK1	HOXA7	PGAM2	ZNF467	LARP6
NR1I3	ASS1	PPARA	PIPOX	HOXA7	PRR5	ZNF467	LIMD2
NR1I3	ATF5	PPARA	QDPR	HOXA7	TRIM71	ZNF467	LOXL1
NR1I3	AZGP1	PPARA	RBP4	HOXA7	TTYH1	ZNF467	MAGEF1
NR1I3	BHMT	PPARA	RGN	HOXA7	TUBB2B	ZNF467	MAP1B
NR1I3	CDO1	PPARA	SLC25A47	HOXA7	VCX	ZNF467	MAPK13
NR1I3	CHCHD10	PPARA	SOD1	HOXC9	CKB	ZNF467	MARCKSL1
NR1I3	CLYBL	PPARA	SORD	HOXC9	COL11A2	ZNF467	MEG3
NR1I3	CPS1	PPARA	SULT2A1	HOXC9	CRABP1	ZNF467	MFAP2
NR1I3	CYP2E1	PPARA	TTC36	HOXC9	CRABP2	ZNF467	MGAT1
NR1I3	DCXR	PPARA	TTR	HOXC9	DMKN	ZNF467	MYL9
NR1I3	DECR1	PPARA	UPB1	HOXC9	GAL	ZNF467	NDN
NR1I3	DPYS	RXRA	ACAA1	HOXC9	GNG4	ZNF467	NFE2L3
NR1I3	FABP1	RXRA	ALDH2	HOXC9	H2AFY2	ZNF467	NXT1
NR1I3	FAH	RXRA	ALDOB	HOXC9	HACD1	ZNF467	OBSL1
NR1I3	FBP1	RXRA	APOC2	HOXC9	HOXA7	ZNF467	PAQR4
NR1I3	FTCD	RXRA	APOC3	HOXC9	HOXC9	ZNF467	PBX2
NR1I3	FXYD1	RXRA	ASPDH	HOXC9	KRT17	ZNF467	PDGFRA
NR1I3	GATM	RXRA	ASS1	HOXC9	MEG3	ZNF467	PGF
NR1I3	GLYAT	RXRA	ATF5	HOXC9	MTRNR2L1	ZNF467	PHLDA2
NR1I3	GOT1	RXRA	BHMT	HOXC9	PTPRS	ZNF467	PLAGL1
NR1I3	GRHPR	RXRA	BLVRB	HOXC9	RBPMS2	ZNF467	PLTP
NR1I3	GSTA1	RXRA	C11orf54	HOXC9	SMARCD3	ZNF467	PODXL2
NR1I3	HAO1	RXRA	CDO1	HOXC9	TRIM71	ZNF467	PPT2
NR1I3	HGD	RXRA	CFHR3	MAGEF1	AKAP1	ZNF467	PRAME
NR1I3	HP	RXRA	CYP2E1	MAGEF1	CKB	ZNF467	PRR5
NR1I3	HPD	RXRA	DPYS	MAGEF1	HMGA1	ZNF467	PRSS21
NR1I3	IGFBP1	RXRA	ECHS1	MAGEF1	MAGEF1	ZNF467	PTPRS
NR1I3	LINC01485	RXRA	FTCD	MAGEF1	MARCKSL1	ZNF467	RBPMS2
NR1I3	MASP2	RXRA	FXYD1	MAGEF1	RBPMS2	ZNF467	RGS19
NR1I3	MAT1A	RXRA	GAMT	MAGEF1	UBE2C	ZNF467	SERPINH1
NR1I3	MT1E	RXRA	GOT1	MAGEF1	UHRF1	ZNF467	SLC25A36
NR1I3	MT1G	RXRA	GSTZ1	SP4	C17orf96	ZNF467	SMARCD3
NR1I3	MT1X	RXRA	HAO1	SP4	CCDC8	ZNF467	SPESP1
NR1I3	MT2A	RXRA	HGD	SP4	CDCA7	ZNF467	SPHK1
NR1I3	OTC	RXRA	HP	SP4	DNAJA4	ZNF467	SYNGR1
NR1I3	PAH	RXRA	HPD	SP4	DYNLL2	ZNF467	TGFB1
NR1I3	PCK1	RXRA	LINC01485	SP4	GINS1	ZNF467	TNNI3
NR1I3	PIPOX	RXRA	MT1X	SP4	GNG4	ZNF467	TPM2
NR1I3	RBP4	RXRA	MT2A	SP4	HMGA2	ZNF467	TRIM71
NR1I3	RGN	RXRA	PAH	SP4	HSPA6	ZNF467	TTYH1
NR1I3	SEPP1	RXRA	PCK1	SP4	KREMEN2	ZNF467	TUBB2B
NR1I3	SLC25A47	RXRA	PIPOX	SP4	LMNB1	ZNF467	UBP1
NR1I3	SORD	RXRA	QDPR	SP4	LMNB2	ZNF467	ZNF467
NR1I3	SULT2A1	RXRA	TAT	SP4	MAGEA8	SF1	EGFR
NR1I3	TAT	MLXIPL	ADH1A	SP4	PNMA1	SRF	ARC
NR1I3	TDO2	MLXIPL	ADH1B	SP4	RMI2	SRF	C17orf96
NR1I3	TTC36	MLXIPL	ALDH2	BCL11A	MAGEA10	SRF	CDCA7
NR1I3	TTR	MLXIPL	APOA2	BCL11A	PATZ1	SRF	COL2A1
NR1I3	UPB1	MLXIPL	APOC3	MSX1	HOMER3	SRF	CRABP2
AR	ADH1B	MLXIPL	DCXR	BACH1	CHAF1A	SRF	DBH
AR	ASS1	MLXIPL	FABP1	BACH1	H1FX	SRF	DLK2
AR	CFHR3	MLXIPL	FTCD	BACH1	MESDC1	SRF	DNAJA4
AR	CPS1	MLXIPL	IGFBP1	BACH1	TOR3A	SRF	FAM57A
AR	DECR1	MLXIPL	LINC01485	NFE2L3	BTG3	SRF	GNG4
AR	FTCD	MLXIPL	MAT1A	NFE2L3	CLDN6	SRF	HOXA5
AR	IGFBP1	MLXIPL	PRDX6	NFE2L3	CREB5	SRF	KREMEN2
AR	MAT1A	MLXIPL	SEPP1	NFE2L3	FSCN1	SRF	KRT17
AR	MT1E	MLXIPL	UPB1	NFE2L3	GNL1	SRF	LDOC1L
AR	MT2A	PPARGC1A	ADH4	NFE2L3	KIFC1	SRF	MTRNR2L1
NR2F6	ACAA1	PPARGC1A	AGXT	NFE2L3	KRT17	SRF	TNNI3
NR2F6	APOA2	PPARGC1A	AHSG	NFE2L3	MAP1B	TGIF2	IER5
NR2F6	ASPDH	PPARGC1A	ALDOB	NFE2L3	MCM10	TGIF2	PLAGL1
NR2F6	ASS1	PPARGC1A	ANGPTL3	NFE2L3	MEG3	PATZ1	ARC
NR2F6	BHMT	PPARGC1A	APOC2	NFE2L3	NFE2L3	PATZ1	BAMBI
NR2F6	CHCHD10	PPARGC1A	APOC3	NFE2L3	PTPRS	PATZ1	BEX1
NR2F6	FABP1	PPARGC1A	ARG1	NFE2L3	TUBB2B	PATZ1	C17orf96
NR2F6	GAMT	PPARGC1A	ASS1	EGR2	ACTL8	PATZ1	CDCA3
NR2F6	IGFBP1	PPARGC1A	ATF5	EGR2	AEBP1	PATZ1	CERCAM
NR2F6	PCK1	PPARGC1A	CFHR3	EGR2	ANKRD54	PATZ1	CLDN6
NR2F6	PIPOX	PPARGC1A	CPS1	EGR2	AP1S2	PATZ1	COL2A1
NR2F6	SLC25A47	PPARGC1A	CYB5A	EGR2	ARC	PATZ1	CPXM1
NR2F6	TTR	PPARGC1A	CYP2E1	EGR2	BAMBI	PATZ1	CRABP2
NR1I2	ACAA1	PPARGC1A	FABP1	EGR2	BEX1	PATZ1	CREB5
NR1I2	ADH1A	PPARGC1A	FBP1	EGR2	BEX4	PATZ1	DMKN
NR1I2	ADH1B	PPARGC1A	FXYD1	EGR2	C17orf96	PATZ1	DNAJA4
NR1I2	ADH1C	PPARGC1A	GOT1	EGR2	C19orf81	PATZ1	FOXJ1
NR1I2	ADH4	PPARGC1A	HAO1	EGR2	C4orf48	PATZ1	FRMD4A
NR1I2	AGXT	PPARGC1A	HP	EGR2	C9orf40	PATZ1	GAL3ST1
NR1I2	AHSG	PPARGC1A	HPD	EGR2	CCDC8	PATZ1	GNG4
NR1I2	ALDH2	PPARGC1A	MAT1A	EGR2	CERCAM	PATZ1	H2AFY2
NR1I2	ALDOB	PPARGC1A	MT1G	EGR2	CIB2	PATZ1	HMGA2
NR1I2	ANGPTL3	PPARGC1A	PCK1	EGR2	CKB	PATZ1	HOXA7
NR1I2	APOC3	PPARGC1A	PIPOX	EGR2	CLASP2	PATZ1	ISYNA1
NR1I2	ASS1	PPARGC1A	RBP4	EGR2	CLDN6	PATZ1	KREMEN2
NR1I2	ATF5	PPARGC1A	SEPP1	EGR2	CLEC11A	PATZ1	KRT17
NR1I2	AZGP1	PPARGC1A	SLC25A47	EGR2	CNOT10	PATZ1	KRT19
NR1I2	BHMT	PPARGC1A	SULT2A1	EGR2	COL2A1	PATZ1	LEFTY1
NR1I2	CDO1	PPARGC1A	TDO2	EGR2	COMMD7	PATZ1	LIMK2
NR1I2	CFHR3	PPARGC1A	TTC36	EGR2	CPXM1	PATZ1	MAGEF1
NR1I2	CLYBL	PPARGC1A	UGP2	EGR2	CRABP2	PATZ1	MAPK13
NR1I2	CPS1	PPARGC1A	UPB1	EGR2	CREB5	PATZ1	MEG3
NR1I2	CYP2E1	SP5	BHMT	EGR2	DLK2	PATZ1	MESDC1
NR1I2	DPYS	HLF	ACAA1	EGR2	DNAJA4	PATZ1	MFAP2
NR1I2	FABP1	HLF	ADH1B	EGR2	FBLN1	PATZ1	OBSL1
NR1I2	FAH	HLF	ADH4	EGR2	FKBP10	PATZ1	PATZ1
NR1I2	FBP1	HLF	AHSG	EGR2	FKBP4	PATZ1	PDGFRA
NR1I2	FTCD	HLF	AKR1C4	EGR2	FOXJ1	PATZ1	PLA2G7
NR1I2	FXYD1	HLF	BHMT	EGR2	FRMD4A	PATZ1	PLBD1
NR1I2	GATM	HLF	CFHR3	EGR2	FSCN1	PATZ1	PLEKHB1
NR1I2	GLYAT	HLF	CPS1	EGR2	GAL3ST1	PATZ1	PLTP
NR1I2	GLYATL1	HLF	CYB5A	EGR2	GNG4	PATZ1	PRR5
NR1I2	HAO1	HLF	CYP2E1	EGR2	GNL1	PATZ1	RMI2
NR1I2	HP	HLF	DPYS	EGR2	H2AFY2	PATZ1	SLC25A36
NR1I2	HPD	HLF	FXYD1	EGR2	HACD1	PATZ1	SYNGR1
NR1I2	IGFBP1	HLF	GOT1	EGR2	HDAC10	PATZ1	TGFB1
NR1I2	LINC01485	HLF	HP	EGR2	HMGA2	PATZ1	TNFRSF25
NR1I2	MASP2	HLF	MAT1A	EGR2	HOXA5	PATZ1	TNNI3
NR1I2	MT1G	HLF	PCK1	EGR2	HOXA7	PATZ1	TRIM71
NR1I2	MT1X	HLF	PIPOX	EGR2	HOXC9	PATZ1	TTYH1
NR1I2	MT2A	HLF	RBP4	EGR2	ISYNA1	PATZ1	TUBB2B
NR1I2	PAH	HLF	SULT2A1	EGR2	KREMEN2
NR1I2	PCK1	ETS2	ASS1	EGR2	KRT17
NR1I2	SLC25A47	ETS2	MT2A	EGR2	LDOC1
NR1I2	SULT2A1	CEBPG	ATF5	EGR2	LDOC1L
NR1I2	TAT	CEBPG	NUPR1	EGR2	LIMD2
NR1I2	TTC36	CUX2	CPS1	EGR2	LOXL1
NR1I2	TTR	JUN	BAMBI	EGR2	MAGEA10
NR1I2	UPB1	JUN	BTG3	EGR2	MAGEF1
CEBPD	ACAA1	JUN	C12orf75	EGR2	MAPK13
CEBPD	ADH4	JUN	CLDN3	EGR2	MEG3
CEBPD	ADI1	JUN	CRELD2	EGR2	MESDC1
CEBPD	AHSG	JUN	CTSZ	EGR2	MFAP2
CEBPD	ALDOB	JUN	DNAJC1	EGR2	MYEF2
CEBPD	ANGPTL3	JUN	EBPL	EGR2	MYL9
CEBPD	APOC1	JUN	H2AFV	EGR2	NFE2L3
CEBPD	APOC3	JUN	HES4	EGR2	OBSL1
CEBPD	BLVRB	JUN	HMGN1	EGR2	PAQR4
CEBPD	CFHR3	JUN	HNRNPA0	EGR2	PATZ1
CEBPD	CPS1	JUN	HSPA1A	EGR2	PBX2

## Sheet:  Supplementary Table S3
Supplementary Table S3: Node information for the fate-specific transcriptional regulatory networks, including transcription factor identity, topological metrics, module assignment, and core status.
name	fate	type	Indegree	Outdegree	BetweennessCentrality	ClosenessCentrality	ClusteringCoefficient	HubScore	BridgeScore	is_core	Module
CREB3	0	TF	0	1	0	1	0	1	0	core	3
IRF3	0	TF	0	10	0	0.4	0	10	0	core	3
MBD4	0	TF	0	1	0	1	0	1	0	core	3
OSR2	0	TF	0	1	0	1	0	1	0	core	3
FOXA1	0	TF	0	1	0	1	0	1	0	core	3
SREBF1	0	TF	0	1	0	1	0	1	0	core	1
CD59	0	TF	2	3	1.94704e-05	0.354839	0	5	9.7352e-05	core	2
IRF6	0	TF	0	3	0	0.234043	0	3	0	core	3
NFIC	0	TF	0	7	0	0.431373	0	7	0	core	2
KLF15	1	TF	0	23	0	0.405405	0	23	0	core	1
NR1I3	1	TF	0	67	0	0.640244	0.000452284	67	0	core	1
AR	1	TF	0	10	0	0.363322	0	10	0	core	1
NR2F6	1	TF	0	13	0	0.360825	0	13	0	core	1
NR1I2	1	TF	0	46	0	0.492958	0	46	0	core	1
CEBPD	1	TF	0	25	0	0.416667	0	25	0	core	1
TBX15	1	TF	0	4	0	0.335463	0	4	0	core	1
ATF5	1	TF	9	3	0.000107087	0.483871	0.111111	12	0.00128505	core	1
IRF7	1	TF	0	4	0	0.313433	0	4	0	core	1
PPARA	1	TF	0	55	0	0.532995	0.0013468	55	0	core	1
RXRA	1	TF	0	33	0	0.433884	0.00189394	33	0	core	1
MLXIPL	1	TF	0	14	0	0.368421	0	14	0	core	1
PPARGC1A	1	TF	0	33	0	0.448718	0.00189394	33	0	core	1
SP5	1	TF	0	1	0	0.317221	0	1	0	core	1
HLF	1	TF	0	19	0	0.394737	0	19	0	core	1
ETS2	1	TF	0	2	0	0.325077	0	2	0	core	1
CEBPG	1	TF	0	2	0	0.329154	0	2	0	core	1
CUX2	1	TF	0	1	0	0.319149	0	1	0	core	1
JUN	2	TF	0	26	0	0.354331	0	26	0	core	2
HOXA5	2	TF	5	30	0.000821813	0.452261	0.153226	35	0.0287635	core	6
ZNF768	2	TF	0	2	0	0.301508	0	2	0	core	6
HOXA7	2	TF	6	29	0.00105789	0.455696	0.178495	35	0.0370262	core	6
HOXC9	2	TF	5	18	0.000229589	0.436893	0.257895	23	0.00528054	core	6
MAGEF1	2	TF	4	8	0.000212552	0.441176	0.133333	12	0.00255062	core	6
SP4	2	TF	0	15	0	0.320856	0	15	0	core	4
BCL11A	2	TF	0	2	0	0.322581	0	2	0	core	5
MSX1	2	TF	0	1	0	0.271493	0	1	0	core	6
BACH1	2	TF	0	4	0	0.302013	0	4	0	core	4
NFE2L3	2	TF	3	13	6.32788e-05	0.440098	0.197802	16	0.00101246	core	6
EGR2	2	TF	0	80	0	0.57508	0.0462025	80	0	core	6
ZNF467	2	TF	2	95	0.000305848	0.586319	0.0284434	97	0.0296672	core	6
SF1	2	TF	0	1	0	1	0	1	0	core	4
SRF	2	TF	0	16	0	0.338346	0.0416667	16	0	core	6
TGIF2	2	TF	0	2	0	0.309811	0	2	0	core	3
PATZ1	2	TF	3	48	0.000833171	0.472441	0.042517	51	0.0424917	core	6
PAGE1	0	gene	1	0	0	1	0	1	0	core
AGR2	0	gene	1	0	0	0.289474	0	1	0	core
AKR1C3	0	gene	1	0	0	0.289474	0	1	0	core
ARL4A	0	gene	1	0	0	0.289474	0	1	0	core
CFI	0	gene	1	0	0	0.289474	0	1	0	core
COX7B2	0	gene	1	0	0	0.289474	0	1	0	core
PAGE2B	0	gene	1	0	0	0.289474	0	1	0	core
SGCE	0	gene	1	0	0	0.289474	0	1	0	core
SPINK1	0	gene	1	0	0	0.289474	0	1	0	core
STEAP1	0	gene	1	0	0	0.289474	0	1	0	core
TSPAN8	0	gene	2	0	0	0.423077	0	2	0	core
PRSS3	0	gene	1	0	0	1	0	1	0	core
ITM2A	0	gene	1	0	0	1	0	1	0	core
UGT2B11	0	gene	1	0	0	1	0	1	0	core
NEAT1	0	gene	1	0	0	1	0	1	0	core
ELF3	0	gene	1	0	0	0.26506	0	1	0	core	4
VCAM1	0	gene	2	0	0	0.285714	0	2	0	core
C6	0	gene	1	0	0	0.191304	0	1	0	core
TM4SF4	0	gene	1	0	0	0.191304	0	1	0	core
AKAP9	0	gene	1	0	0	0.305556	0	1	0	core
CLDN1	0	gene	1	0	0	0.305556	0	1	0	core
CLU	0	gene	1	0	0	0.305556	0	1	0	core
LGALS3	0	gene	1	0	0	0.305556	0	1	0	core
TM4SF1	0	gene	1	0	0	0.305556	0	1	0	core
ACAA1	1	gene	8	0	0	0.466667	0	8	0	core
AKR7A3	1	gene	1	0	0	0.289256	0	1	0	core
ALDH2	1	gene	6	0	0	0.454545	0	6	0	core
APOC1	1	gene	3	0	0	0.428571	0	3	0	core
ARG1	1	gene	3	0	0	0.426829	0	3	0	core
ASS1	1	gene	9	0	0	0.466667	0	9	0	core
BHMT	1	gene	8	0	0	0.462555	0	8	0	core
CHCHD10	1	gene	4	0	0	0.432099	0	4	0	core
CLYBL	1	gene	3	0	0	0.426829	0	3	0	core
CPS1	1	gene	9	0	0	0.466667	0	9	0	core
CYB5A	1	gene	5	0	0	0.425101	0	5	0	core
DCXR	1	gene	3	0	0	0.423387	0	3	0	core
ECHS1	1	gene	3	0	0	0.390335	0	3	0	core
FAH	1	gene	4	0	0	0.435685	0	4	0	core
FXYD1	1	gene	8	0	0	0.470852	0	8	0	core
HPD	1	gene	7	0	0	0.462555	0	7	0	core
PCK1	1	gene	9	0	0	0.475113	0	9	0	core
QDPR	1	gene	3	0	0	0.390335	0	3	0	core
SCP2	1	gene	1	0	0	0.289256	0	1	0	core
SDHB	1	gene	1	0	0	0.289256	0	1	0	core
SOD1	1	gene	2	0	0	0.368421	0	2	0	core
SORD	1	gene	3	0	0	0.428571	0	3	0	core
ADH1A	1	gene	4	0	0	0.428571	0	4	0	core
ADH1B	1	gene	6	0	0	0.439331	0	6	0	core
ADH1C	1	gene	2	0	0	0.400763	0	2	0	core
ADH4	1	gene	6	0	0	0.443038	0	6	0	core
ADI1	1	gene	2	0	0	0.405405	0	2	0	core
AGXT	1	gene	3	0	0	0.410156	0	3	0	core
AHSG	1	gene	6	0	0	0.443038	0	6	0	core
ALDOB	1	gene	7	0	0	0.454545	0	7	0	core
ANGPTL3	1	gene	4	0	0	0.418327	0	4	0	core
APCS	1	gene	1	0	0	0.391791	0	1	0	core
APOA2	1	gene	4	0	0	0.425101	0	4	0	core
APOC2	1	gene	4	0	0	0.432099	0	4	0	core
APOC3	1	gene	7	0	0	0.454545	0	7	0	core
ASPDH	1	gene	4	0	0	0.428571	0	4	0	core
AZGP1	1	gene	3	0	0	0.421687	0	3	0	core
CDO1	1	gene	4	0	0	0.432099	0	4	0	core
CYP2E1	1	gene	6	0	0	0.446809	0	6	0	core
DECR1	1	gene	2	0	0	0.397727	0	2	0	core
DPYS	1	gene	6	0	0	0.446809	0	6	0	core
FABP1	1	gene	6	0	0	0.439331	0	6	0	core
FBP1	1	gene	3	0	0	0.410156	0	3	0	core
FTCD	1	gene	5	0	0	0.432099	0	5	0	core
GATM	1	gene	3	0	0	0.421687	0	3	0	core
GLYAT	1	gene	3	0	0	0.421687	0	3	0	core
GOT1	1	gene	6	0	0	0.446809	0	6	0	core
GRHPR	1	gene	2	0	0	0.41502	0	2	0	core
GSTA1	1	gene	2	0	0	0.41502	0	2	0	core
HAO1	1	gene	5	0	0	0.439331	0	5	0	core
HGD	1	gene	3	0	0	0.425101	0	3	0	core
HP	1	gene	7	0	0	0.454545	0	7	0	core
IGFBP1	1	gene	6	0	0	0.435685	0	6	0	core
LINC01485	1	gene	5	0	0	0.439331	0	5	0	core
MASP2	1	gene	3	0	0	0.421687	0	3	0	core
MAT1A	1	gene	7	0	0	0.443038	0	7	0	core
MT1E	1	gene	3	0	0	0.418327	0	3	0	core
MT1G	1	gene	4	0	0	0.428571	0	4	0	core
MT1X	1	gene	4	0	0	0.432099	0	4	0	core
MT2A	1	gene	6	0	0	0.439331	0	6	0	core
OTC	1	gene	2	0	0	0.41502	0	2	0	core
PAH	1	gene	3	0	0	0.421687	0	3	0	core
PIPOX	1	gene	6	0	0	0.443038	0	6	0	core
RBP4	1	gene	6	0	0	0.462555	0.2	6	0	core
RGN	1	gene	2	0	0	0.41502	0	2	0	core
SEPP1	1	gene	3	0	0	0.410156	0	3	0	core
SLC25A47	1	gene	5	0	0	0.432099	0	5	0	core
SULT2A1	1	gene	6	0	0	0.443038	0	6	0	core
TAT	1	gene	3	0	0	0.421687	0	3	0	core
TDO2	1	gene	2	0	0	0.403846	0	2	0	core
TTC36	1	gene	5	0	0	0.435685	0	5	0	core
TTR	1	gene	4	0	0	0.425101	0	4	0	core
UPB1	1	gene	5	0	0	0.435685	0	5	0	core
CFHR3	1	gene	7	0	0	0.446809	0	7	0	core
GAMT	1	gene	3	0	0	0.371025	0	3	0	core
GLYATL1	1	gene	1	0	0	0.33123	0	1	0	core
BLVRB	1	gene	4	0	0	0.435685	0.333333	4	0	core
PEBP1	1	gene	1	0	0	0.294944	0	1	0	core
NNMT	1	gene	1	0	0	0.251799	0	1	0	core
UGP2	1	gene	2	0	0	0.314371	0	2	0	core
CCL4	1	gene	1	0	0	0.23918	0	1	0	core
GLRX	1	gene	1	0	0	0.23918	0	1	0	core
SRGN	1	gene	1	0	0	0.23918	0	1	0	core
C11ORF54	1	gene	1	0	0	0.303468	0	1	0	core
GSTZ1	1	gene	1	0	0	0.303468	0	1	0	core
PRDX6	1	gene	1	0	0	0.269923	0	1	0	core
AKR1C4	1	gene	1	0	0	0.283784	0	1	0	core
NUPR1	1	gene	1	0	0	0.248227	0	1	0	core
BAMBI	2	gene	3	0	0	0.417633	0.333333	3	0	core
BTG3	2	gene	2	0	0	0.335821	0	2	0	core
C12ORF75	2	gene	1	0	0	0.262009	0	1	0	core
CLDN3	2	gene	1	0	0	0.262009	0	1	0	core
CRELD2	2	gene	1	0	0	0.262009	0	1	0	core
CTSZ	2	gene	1	0	0	0.262009	0	1	0	core
DNAJC1	2	gene	1	0	0	0.262009	0	1	0	core
EBPL	2	gene	1	0	0	0.262009	0	1	0	core
H2AFV	2	gene	1	0	0	0.262009	0	1	0	core
HES4	2	gene	2	0	0	0.411899	0	2	0	core
HMGN1	2	gene	1	0	0	0.262009	0	1	0	core
HNRNPA0	2	gene	1	0	0	0.262009	0	1	0	core
HSPA1A	2	gene	1	0	0	0.262009	0	1	0	core
HSPA1B	2	gene	1	0	0	0.262009	0	1	0	core
HSPB1	2	gene	1	0	0	0.262009	0	1	0	core
HSPH1	2	gene	1	0	0	0.262009	0	1	0	core
IER5	2	gene	2	0	0	0.263543	0	2	0	core
KIF5B	2	gene	1	0	0	0.262009	0	1	0	core
MARCKSL1	2	gene	3	0	0	0.423529	0.333333	3	0	core
MESDC1	2	gene	4	0	0	0.425532	0.166667	4	0	core
MTCH1	2	gene	1	0	0	0.262009	0	1	0	core
PERP	2	gene	1	0	0	0.262009	0	1	0	core
SERPINH1	2	gene	2	0	0	0.411899	0	2	0	core
SMARCB1	2	gene	1	0	0	0.262009	0	1	0	core	6
SRSF2	2	gene	1	0	0	0.262009	0	1	0	core
UBE2S	2	gene	1	0	0	0.262009	0	1	0	core
ARC	2	gene	5	0	0	0.393873	0.6	5	0	core
CERCAM	2	gene	4	0	0	0.413793	0.666667	4	0	core
CKB	2	gene	6	0	0	0.417633	0.8	6	0	core
DLK2	2	gene	4	0	0	0.410959	0.666667	4	0	core
DMKN	2	gene	4	0	0	0.397351	0.5	4	0	core
DNAJA4	2	gene	6	0	0	0.434783	0.333333	6	0	core
FAM105A	2	gene	2	0	0	0.375783	1	2	0	core
FBLN1	2	gene	4	0	0	0.410959	1	4	0	core
FOXJ1	2	gene	5	0	0	0.417633	0.8	5	0	core
GAL3ST1	2	gene	5	0	0	0.417633	0.8	5	0	core
GNG4	2	gene	8	0	0	0.439024	0.464286	8	0	core
GP2	2	gene	1	0	0	0.311958	0	1	0	core
H2AFY2	2	gene	6	0	0	0.41958	0.8	6	0	core
HACD1	2	gene	4	0	0	0.408163	1	4	0	core
HMGA2	2	gene	6	0	0	0.434783	0.533333	6	0	core
KRT17	2	gene	9	0	0	0.428571	0.416667	9	0	core
MEG3	2	gene	7	0	0	0.423529	0.666667	7	0	core
PHLDA2	2	gene	3	0	0	0.406321	1	3	0	core
PLTP	2	gene	3	0	0	0.395604	0.333333	3	0	core
PODXL2	2	gene	2	0	0	0.375783	1	2	0	core
PRAME	2	gene	2	0	0	0.375783	1	2	0	core
PRR5	2	gene	6	0	0	0.41958	0.533333	6	0	core
PTPRS	2	gene	5	0	0	0.411899	0.8	5	0	core
SMARCD3	2	gene	3	0	0	0.377358	1	3	0	core
TNFRSF25	2	gene	2	0	0	0.354331	0	2	0	core
TRIM71	2	gene	6	0	0	0.41958	0.8	6	0	core
UBP1	2	gene	3	0	0	0.406321	1	3	0	core
C9ORF40	2	gene	2	0	0	0.371901	1	2	0	core
CKMT1B	2	gene	2	0	0	0.381356	1	2	0	core
CLASP2	2	gene	3	0	0	0.405405	1	3	0	core
COL11A2	2	gene	3	0	0	0.382979	1	3	0	core
COL2A1	2	gene	5	0	0	0.41958	0.5	5	0	core
CRABP2	2	gene	6	0	0	0.420561	0.533333	6	0	core
CREB5	2	gene	5	0	0	0.416667	0.7	5	0	core	6
DBH	2	gene	2	0	0	0.320856	0	2	0	core
GAL	2	gene	3	0	0	0.382979	1	3	0	core
LEFTY1	2	gene	2	0	0	0.350877	1	2	0	core
PGAM2	2	gene	1	0	0	0.313589	0	1	0	core	6
TTYH1	2	gene	4	0	0	0.412844	0.833333	4	0	core
TUBB2B	2	gene	5	0	0	0.416667	0.7	5	0	core
VCX	2	gene	1	0	0	0.313589	0	1	0	core
CRABP1	2	gene	2	0	0	0.371901	1	2	0	core
MTRNR2L1	2	gene	2	0	0	0.3125	0	2	0	core
RBPMS2	2	gene	3	0	0	0.381356	0.666667	3	0	core
AKAP1	2	gene	1	0	0	0.306644	0	1	0	core
HMGA1	2	gene	1	0	0	0.306644	0	1	0	core	6
UBE2C	2	gene	1	0	0	0.306644	0	1	0	core
UHRF1	2	gene	1	0	0	0.306644	0	1	0	core
C17ORF96	2	gene	5	0	0	0.432692	0.2	5	0	core
CCDC8	2	gene	2	0	0	0.38055	0	2	0	core
CDCA7	2	gene	2	0	0	0.26087	0	2	0	core
DYNLL2	2	gene	1	0	0	0.243243	0	1	0	core
GINS1	2	gene	1	0	0	0.243243	0	1	0	core
HSPA6	2	gene	1	0	0	0.243243	0	1	0	core
KREMEN2	2	gene	5	0	0	0.432692	0.2	5	0	core
LMNB1	2	gene	1	0	0	0.243243	0	1	0	core
LMNB2	2	gene	1	0	0	0.243243	0	1	0	core
MAGEA8	2	gene	1	0	0	0.243243	0	1	0	core
PNMA1	2	gene	1	0	0	0.243243	0	1	0	core
RMI2	2	gene	2	0	0	0.332717	0	2	0	core
MAGEA10	2	gene	2	0	0	0.367347	0	2	0	core
HOMER3	2	gene	2	0	0	0.371901	0	2	0	core
CHAF1A	2	gene	1	0	0	0.232258	0	1	0	core
H1FX	2	gene	1	0	0	0.232258	0	1	0	core	3
TOR3A	2	gene	1	0	0	0.232258	0	1	0	core
CLDN6	2	gene	4	0	0	0.412844	0.666667	4	0	core
FSCN1	2	gene	3	0	0	0.404494	1	3	0	core
GNL1	2	gene	3	0	0	0.404494	1	3	0	core
KIFC1	2	gene	1	0	0	0.306122	0	1	0	core
MAP1B	2	gene	2	0	0	0.373444	1	2	0	core
MCM10	2	gene	1	0	0	0.306122	0	1	0	core
ACTL8	2	gene	1	0	0	0.365854	0	1	0	core
AEBP1	2	gene	2	0	0	0.400891	1	2	0	core
ANKRD54	2	gene	1	0	0	0.365854	0	1	0	core
AP1S2	2	gene	1	0	0	0.365854	0	1	0	core
BEX1	2	gene	3	0	0	0.409091	0.666667	3	0	core
BEX4	2	gene	2	0	0	0.400891	1	2	0	core
C19ORF81	2	gene	2	0	0	0.400891	1	2	0	core
C4ORF48	2	gene	1	0	0	0.365854	0	1	0	core
CIB2	2	gene	1	0	0	0.365854	0	1	0	core
CLEC11A	2	gene	2	0	0	0.400891	1	2	0	core
CNOT10	2	gene	1	0	0	0.365854	0	1	0	core
COMMD7	2	gene	1	0	0	0.365854	0	1	0	core
CPXM1	2	gene	3	0	0	0.409091	0.666667	3	0	core
FKBP10	2	gene	2	0	0	0.400891	1	2	0	core
FKBP4	2	gene	1	0	0	0.365854	0	1	0	core
FRMD4A	2	gene	3	0	0	0.409091	0.666667	3	0	core
HDAC10	2	gene	1	0	0	0.365854	0	1	0	core
ISYNA1	2	gene	2	0	0	0.377358	1	2	0	core
LDOC1	2	gene	1	0	0	0.365854	0	1	0	core
LDOC1L	2	gene	2	0	0	0.372671	0	2	0	core
LIMD2	2	gene	2	0	0	0.400891	1	2	0	core
LOXL1	2	gene	2	0	0	0.400891	1	2	0	core
MAPK13	2	gene	3	0	0	0.409091	0.666667	3	0	core
MFAP2	2	gene	3	0	0	0.409091	0.666667	3	0	core
MYEF2	2	gene	1	0	0	0.365854	0	1	0	core
MYL9	2	gene	2	0	0	0.400891	1	2	0	core
OBSL1	2	gene	3	0	0	0.409091	0.666667	3	0	core
PAQR4	2	gene	2	0	0	0.400891	1	2	0	core
PBX2	2	gene	2	0	0	0.400891	1	2	0	core
PLA2G7	2	gene	2	0	0	0.377358	1	2	0	core
PLAGL1	2	gene	3	0	0	0.404494	0.333333	3	0	core	6
PLEKHB1	2	gene	2	0	0	0.377358	1	2	0	core
PM20D2	2	gene	1	0	0	0.365854	0	1	0	core
PRSS23	2	gene	1	0	0	0.365854	0	1	0	core
RCN2	2	gene	1	0	0	0.365854	0	1	0	core
RGS19	2	gene	2	0	0	0.400891	1	2	0	core
TGFB1	2	gene	3	0	0	0.409091	0.666667	3	0	core
XPO5	2	gene	1	0	0	0.365854	0	1	0	core
BCAM	2	gene	1	0	0	0.37037	0	1	0	core
CD9	2	gene	1	0	0	0.37037	0	1	0	core
CDCA4	2	gene	1	0	0	0.37037	0	1	0	core
CHST13	2	gene	1	0	0	0.37037	0	1	0	core
CHTF8	2	gene	1	0	0	0.37037	0	1	0	core
CTBP2	2	gene	1	0	0	0.37037	0	1	0	core
DUSP15	2	gene	1	0	0	0.37037	0	1	0	core
DYNC1LI1	2	gene	1	0	0	0.37037	0	1	0	core
E2F4	2	gene	1	0	0	0.37037	0	1	0	core	6
EGFL7	2	gene	1	0	0	0.37037	0	1	0	core
GLB1	2	gene	1	0	0	0.37037	0	1	0	core
LARP6	2	gene	1	0	0	0.37037	0	1	0	core
MGAT1	2	gene	1	0	0	0.37037	0	1	0	core
NDN	2	gene	1	0	0	0.37037	0	1	0	core
NXT1	2	gene	1	0	0	0.37037	0	1	0	core
PDGFRA	2	gene	2	0	0	0.391304	0	2	0	core
PGF	2	gene	1	0	0	0.37037	0	1	0	core
PPT2	2	gene	1	0	0	0.37037	0	1	0	core
PRSS21	2	gene	1	0	0	0.37037	0	1	0	core
SLC25A36	2	gene	2	0	0	0.391304	0	2	0	core
SPESP1	2	gene	1	0	0	0.37037	0	1	0	core
SPHK1	2	gene	1	0	0	0.37037	0	1	0	core
SYNGR1	2	gene	2	0	0	0.391304	0	2	0	core
TNNI3	2	gene	3	0	0	0.399113	0	3	0	core
TPM2	2	gene	1	0	0	0.37037	0	1	0	core
EGFR	2	gene	1	0	0	1	0	1	0	core
FAM57A	2	gene	1	0	0	0.253165	0	1	0	core
CDCA3	2	gene	1	0	0	0.321429	0	1	0	core
KRT19	2	gene	1	0	0	0.321429	0	1	0	core
LIMK2	2	gene	1	0	0	0.321429	0	1	0	core
PLBD1	2	gene	1	0	0	0.321429	0	1	0	core
